# Supplementary material for: MicroRNA expression in serum samples of sulfur mustard veterans as a diagnostic gateway to improve care
Source: PLoS One. 2018 Mar 22;13(3):e0194530. doi: 10.1371/journal.pone.0194530 (PMC5864010; doi:10.1371/journal.pone.0194530)
Supplement: S1 Table — (XLSX) [file pone.0194530.s006.xlsx]

## Sheet: l1.i.n
Supplementary Information		S1 Table. All candidate sets of Figure 4 B in one table.
Basic sets and intersections – corresponding to Fig 4 B (< 0.05)
	microRNA	dCt	FC	p value	sampling p
	i.n 13, dCt
	hsa-miR-589-3p	5.345	0.0246034	0.00281966	0.0016
	hsa-miR-542-5p	4.81	0.0356489	0.0041814	0.004
	hsa-miR-886-5p	4.415	0.0468762	0.00660956	0.0061
	hsa-miR-550a-5p	4.005	0.0622838	0.0092797	0.0086
	hsa-miR-143-3p	-4.615	24.5049	0.00957503	0.0101
	hsa-miR-329-3p	3.525	0.0868699	0.0184365	0.0143
	hsa-miR-520d-5p	3.42	0.0934281	0.0191848	0.0163
	hsa-miR-654-5p	3.21	0.108067	0.0242143	0.0191
	hsa-miR-509-3p	3.42	0.0934281	0.0250201	0.021
	hsa-miR-510-5p	3.07	0.11908	0.0312222	0.0273
	hsa-miR-185-3p	3.535	0.0862698	0.0353437	0.0329
	hsa-miR-526b-5p	3.095	0.117034	0.0409678	0.0375
	hsa-miR-301b-3p	2.88	0.135842	0.0415619	0.0379
	e.n 35, dCt
	hsa-miR-30b-3p	5.095	0.0292585	0.00146053	0.0013
	hsa-miR-526b-5p	4.88	0.0339605	0.00105873	0.0023
	hsa-miR-9-5p	4.42	0.046714	0.00315507	0.003
	hsa-miR-490-3p	3.595	0.0827556	0.00302908	0.0037
	hsa-miR-185-3p	5.165	0.0278728	0.00269574	0.0045
	hsa-miR-509-3p	3.225	0.106949	0.00497262	0.0057
	hsa-miR-520d-5p	4.025	0.0614263	0.00508696	0.0061
	hsa-miR-493-3p	3.8	0.0717936	0.00586883	0.0064
	hsa-miR-502-5p	4.47	0.0451228	0.00642314	0.0067
	hsa-miR-510-5p	3.675	0.0782915	0.00609983	0.0073
	hsa-miR-654-5p	3.815	0.0710511	0.00776757	0.0075
	hsa-miR-760	4.25	0.052556	0.00750765	0.0084
	hsa-miR-184	2.915	0.132586	0.00817817	0.0089
	hsa-miR-377-3p	3.59	0.0830429	0.00889789	0.0094
	hsa-miR-95-3p	3.415	0.0937524	0.00768778	0.0097
	hsa-miR-663a	-3.58	11.9588	0.00912089	0.0104
	hsa-miR-589-3p	5.95	0.016176	0.00824084	0.0105
	hsa-miR-886-5p	5.02	0.0308198	0.010847	0.0109
	hsa-miR-346	3.885	0.0676859	0.011457	0.0116
	hsa-miR-487b-3p	2.465	0.181118	0.0114929	0.0128
	hsa-miR-134-5p	2.79	0.144586	0.0135903	0.0139
	hsa-miR-602	3.1	0.116629	0.0111206	0.0144
	hsa-miR-200a-3p	-2.87	7.31065	0.0187883	0.018
	hsa-miR-181c-5p	2.635	0.160985	0.020861	0.0215
	hsa-miR-10a-5p	2.835	0.140146	0.0207731	0.0218
	hsa-miR-136-5p	3.32	0.100134	0.024701	0.025
	hsa-miR-19a-3p	2.02	0.246558	0.0234126	0.0294
	hsa-miR-143-3p	-3.4	10.5561	0.0262322	0.0295
	hsa-miR-381-3p	2.15	0.225313	0.0321025	0.0309
	hsa-miR-382-5p	2.675	0.156583	0.0304948	0.0311
	hsa-miR-370-3p	2.3	0.203063	0.0310229	0.032
	hsa-miR-202-3p	3.18	0.110338	0.0338074	0.0354
	hsa-miR-452-5p	3.395	0.0950612	0.0337981	0.0361
	hsa-miR-708-5p	4.025	0.0614263	0.0367809	0.0396
	hsa-miR-376c-3p	1.965	0.256139	0.0435311	0.0461
	i.n 15, raw
	hsa-miR-589-3p	5.23613	0.0265319	0.00214047	0.0006
	hsa-miR-542-5p	4.70063	0.0384565	0.00222711	0.0014
	hsa-miR-886-5p	4.30533	0.0505787	0.00447546	0.002
	hsa-miR-550a-5p	3.89597	0.0671734	0.00552159	0.003
	hsa-miR-143-3p	-4.72543	26.4544	0.00703451	0.0033
	hsa-miR-520d-5p	3.31077	0.100777	0.0105579	0.0051
	hsa-miR-329-3p	3.41553	0.093718	0.012103	0.0057
	hsa-miR-654-5p	3.10077	0.116567	0.0136425	0.0088
	hsa-miR-509-3p	3.30987	0.100839	0.0152924	0.0104
	hsa-miR-185-3p	3.42478	0.0931188	0.0182231	0.013
	hsa-miR-510-5p	2.96089	0.128435	0.0180307	0.0137
	hsa-miR-301b-3p	2.76985	0.14662	0.0250781	0.0188
	hsa-miR-99a-5p	-2.94902	7.72222	0.0366971	0.0335
	hsa-miR-202-3p	2.46617	0.180971	0.0393143	0.0358
	hsa-miR-184	2.43078	0.185465	0.0430295	0.0384
	e.n 29, raw
	hsa-miR-589-3p	5.23613	0.0265319	0.00342213	0.0007
	hsa-miR-185-3p	4.44948	0.045769	0.00210155	0.0008
	hsa-miR-526b-5p	4.16465	0.0557591	0.00468365	0.0017
	hsa-miR-30b-3p	4.38022	0.0480202	0.00428811	0.0017
	hsa-miR-9-5p	3.70475	0.0766933	0.00510775	0.0018
	hsa-miR-200a-3p	-3.58484	11.999	0.00520798	0.0019
	hsa-miR-886-5p	4.30533	0.0505787	0.00512821	0.0024
	hsa-miR-520d-5p	3.31077	0.100777	0.00727562	0.0031
	hsa-miR-654-5p	3.10083	0.116562	0.00873652	0.0038
	hsa-miR-493-3p	3.08598	0.117768	0.00988479	0.0043
	hsa-miR-933	-3.84943	14.4143	0.0101403	0.0047
	hsa-miR-663a	-4.29433	19.6211	0.00889653	0.0051
	hsa-miR-873-5p	-2.88593	7.39182	0.0113719	0.0053
	hsa-miR-377-3p	2.87509	0.136305	0.0117357	0.0064
	hsa-miR-510-5p	2.96089	0.128435	0.0123439	0.0075
	hsa-miR-95-3p	2.70051	0.153839	0.0179014	0.0119
	hsa-miR-143-3p	-4.11543	17.3328	0.0190294	0.0124
	hsa-miR-708-5p	3.30983	0.100842	0.0231705	0.0136
	hsa-miR-365a-3p	-4.52479	23.0196	0.0218515	0.015
	hsa-miR-202-3p	2.46464	0.181163	0.0272091	0.0232
	hsa-miR-452-5p	2.68007	0.156033	0.0319117	0.0248
	hsa-miR-490-3p	2.8799	0.135851	0.0374221	0.0299
	hsa-miR-760	3.53622	0.0861969	0.0356158	0.0336
	hsa-miR-376b-3p	2.38478	0.191474	0.045083	0.0367
	hsa-miR-184	2.20065	0.217539	0.0448438	0.0389
	hsa-miR-27b-3p	-1.91633	3.77462	0.0486748	0.0414
	hsa-miR-362-5p	-2.23505	4.70781	0.0498007	0.0438
	hsa-miR-382-5p	1.96081	0.256884	0.0489661	0.0448
	hsa-miR-502-5p	3.755	0.0740681	0.049656	0.0494
	intersection, i.n, 12 (dCt-raw)
	hsa-miR-589-3p	5.23613	0.0265319	0.00214047	0.0006
	hsa-miR-542-5p	4.70063	0.0384565	0.00222711	0.0014
	hsa-miR-886-5p	4.30533	0.0505787	0.00447546	0.002
	hsa-miR-550a-5p	3.89597	0.0671734	0.00552159	0.003
	hsa-miR-143-3p	-4.72543	26.4544	0.00703451	0.0033
	hsa-miR-520d-5p	3.31077	0.100777	0.0105579	0.0051
	hsa-miR-329-3p	3.41553	0.093718	0.012103	0.0057
	hsa-miR-654-5p	3.10077	0.116567	0.0136425	0.0088
	hsa-miR-509-3p	3.30987	0.100839	0.0152924	0.0104
	hsa-miR-185-3p	3.42478	0.0931188	0.0182231	0.013
	hsa-miR-510-5p	2.96089	0.128435	0.0180307	0.0137
	hsa-miR-301b	2.76985	0.14662	0.0250781	0.0188
	intersection, e.n, 23 (dCt-raw)
	hsa-miR-589-3p	5.23613	0.0265319	0.00342213	0.0007
	hsa-miR-185-3p	4.44948	0.045769	0.00210155	0.0008
	hsa-miR-526b-5p	4.16465	0.0557591	0.00468365	0.0017
	hsa-miR-30b-3p	4.38022	0.0480202	0.00428811	0.0017
	hsa-miR-9-5p	3.70475	0.0766933	0.00510775	0.0018
	hsa-miR-200a-3p	-3.58484	11.999	0.00520798	0.0019
	hsa-miR-886-5p	4.30533	0.0505787	0.00512821	0.0024
	hsa-miR-520d-5p	3.31077	0.100777	0.00727562	0.0031
	hsa-miR-654-5p	3.10083	0.116562	0.00873652	0.0038
	hsa-miR-493-3p	3.08598	0.117768	0.00988479	0.0043
	hsa-miR-663a	-4.29433	19.6211	0.00889653	0.0051
	hsa-miR-377-3p	2.87509	0.136305	0.0117357	0.0064
	hsa-miR-510-5p	2.96089	0.128435	0.0123439	0.0075
	hsa-miR-95-3p	2.70051	0.153839	0.0179014	0.0119
	hsa-miR-143-3p	-4.11543	17.3328	0.0190294	0.0124
	hsa-miR-708-5p	3.30983	0.100842	0.0231705	0.0136
	hsa-miR-202-3p	2.46464	0.181163	0.0272091	0.0232
	hsa-miR-452-5p	2.68007	0.156033	0.0319117	0.0248
	hsa-miR-490-3p	2.8799	0.135851	0.0374221	0.0299
	hsa-miR-760	3.53622	0.0861969	0.0356158	0.0336
	hsa-miR-184	2.20065	0.217539	0.0448438	0.0389
	hsa-miR-382-5p	1.96081	0.256884	0.0489661	0.0448
	hsa-miR-502-5p	3.755	0.0740681	0.049656	0.0494
	intersection, i.e.n, 9 (dCt)
	hsa-miR-526b-5p	4.88	0.0339605	0.00105873	0.0023
	hsa-miR-185-3p	5.165	0.0278728	0.00269574	0.0045
	hsa-miR-509-3p	3.225	0.106949	0.00497262	0.0057
	hsa-miR-520d-5p	4.025	0.0614263	0.00508696	0.0061
	hsa-miR-510-5p	3.675	0.0782915	0.00609983	0.0073
	hsa-miR-654-5p	3.815	0.0710511	0.00776757	0.0075
	hsa-miR-589-3p	5.95	0.016176	0.00824084	0.0105
	hsa-miR-886-5p	5.02	0.0308198	0.010847	0.0109
	hsa-miR-143-3p	-3.4	10.5561	0.0262322	0.0295
	intersection, i.e.n, 9 (raw)
	hsa-miR-589-3p	5.23613	0.0265319	0.00342213	0.0007
	hsa-miR-185-3p	4.44948	0.045769	0.00210155	0.0008
	hsa-miR-886-5p	4.30533	0.0505787	0.00512821	0.0024
	hsa-miR-520d-5p	3.31077	0.100777	0.00727562	0.0031
	hsa-miR-654-5p	3.10083	0.116562	0.00873652	0.0038
	hsa-miR-510-5p	2.96089	0.128435	0.0123439	0.0075
	hsa-miR-143-3p	-4.11543	17.3328	0.0190294	0.0124
	hsa-miR-202-3p	2.46464	0.181163	0.0272091	0.0232
	hsa-miR-184	2.20065	0.217539	0.0448438	0.0389
	intersection, i.e.n, 7 (dCt-raw)
	hsa-miR-589-3p	5.23613	0.0265319	0.00342213	0.0007
	hsa-miR-185-3p	4.44948	0.045769	0.00210155	0.0008
	hsa-miR-886-5p	4.30533	0.0505787	0.00512821	0.0024
	hsa-miR-520d-5p	3.31077	0.100777	0.00727562	0.0031
	hsa-miR-654-5p	3.10083	0.116562	0.00873652	0.0038
	hsa-miR-510-5p	2.96089	0.128435	0.0123439	0.0075
	hsa-miR-143-3p	-4.11543	17.3328	0.0190294	0.0124
