# Supplementary material for: MicroRNA expression in serum samples of sulfur mustard veterans as a diagnostic gateway to improve care
Source: PLoS One. 2018 Mar 22;13(3):e0194530. doi: 10.1371/journal.pone.0194530 (PMC5864010; doi:10.1371/journal.pone.0194530)
Supplement: S2 Table — (XLSX) [file pone.0194530.s007.xlsx]

## Sheet: pathway
Supplementary Information	Table S2. The affected cellular pathways influenced by 15 altered microRNAs in serum samples of SMVs, normal to mild comparison, BIOCARTA analysis.
DAVID	https://david.ncifcrf.gov/
Each block is preceded by the number of miR candidates which forms the basis of this target gene list, see Figure 4 B
gene ids here are ENTREZ ids - can be translated e.g. by DAVID tools to gene symbols
set size of '15' microRNA candidates
BIOCARTA Term	Genes ID (ENTREZ)	Fold Enrichment	FDR p-value
h_raccycdPathway:Influence of Ras and Rho proteins on G1 to S Transition	595, 8517, 3265, 1869, 1019, 5058, 5925, 1026, 207, 1021, 898, 5295, 5594	3.81662	3.49092e-05
h_arfPathway:Tumor Suppressor Arf Inhibits Ribosomal Biogenesis	7291, 1869, 84172, 4193, 5925, 5294, 5295, 4609, 51082	3.96341	0.000768757
h_igf1mtorPathway:Skeletal muscle hypertrophy is regulated via AKT/mTOR pathway	3480, 5728, 5515, 1978, 3636, 5295, 207, 6194, 2475	3.56707	0.00176693
h_cellcyclePathway:Cyclins and Cell Cycle Regulation	595, 1021, 1869, 993, 894, 891, 1019, 5925, 1026, 898	3.17073	0.00217475
h_ctcfPathway:CTCF: First Multivalent Nuclear Factor	5728, 5515, 4089, 7049, 4193, 7048, 5294, 5295, 4609, 2475	3.17073	0.00217475
h_erkPathway:Erk1/Erk2 Mapk Signaling pathway	2872, 3480, 3265, 2782, 5156, 9252, 5515, 1956, 2002, 4609, 5594	2.9065	0.00240895
h_p53Pathway:p53 Signaling Pathway	595, 1869, 596, 4193, 1019, 5925, 1026, 898	3.73027	0.00285065
h_telPathway:Telomeres, Telomerase, Cellular Aging, and Immortality	3480, 596, 5515, 1956, 3845, 5925, 207, 4609	3.52304	0.00417549
h_tgfbPathway:TGF beta signaling pathway	4088, 4089, 6498, 7048, 6885, 9372, 4092, 4087	3.33761	0.00591913
h_il2rbPathway:IL-2 Receptor Beta Chain in T cell Activation	3265, 1399, 1869, 596, 356, 3667, 5294, 22806, 5295, 207, 4609, 5594	2.43902	0.00636473
h_bcellsurvivalPathway:B Cell Survival Pathway	10575, 51341, 331, 5294, 5295, 207, 2475	3.69919	0.00683549
h_g1Pathway:Cell Cycle: G1/S Check Point	595, 1021, 1869, 993, 4088, 4089, 1019, 5925, 1026, 898	2.64228	0.00865847
h_metPathway:Signaling of Hepatocyte Growth Factor Receptor	1398, 2889, 5728, 3265, 1399, 58, 2002, 5058, 5294, 5295, 5594	2.42209	0.0103039
h_hcmvPathway:Human Cytomegalovirus and Map Kinase Pathways	4214, 5925, 6667, 5294, 5295, 207, 5594	3.26399	0.01361
h_dicerPathway:Dicer Pathway	192669, 27161, 26523, 23405	6.34146	0.0160795
h_erk5Pathway:Role of Erk5 in Neuronal Survival	4209, 3265, 5598, 5294, 5295, 207, 5594	3.08266	0.0183272
h_her2Pathway:Role of ERBB2 in Signal Transduction and Oncology	3265, 2065, 3572, 1956, 2099, 5294, 5295, 5594	2.75716	0.0185478
h_hdacPathway:Control of skeletal myogenesis by HDAC & calcium/calmodulin-dependent kinase (CaMK)	3480, 4209, 805, 808, 4773, 5598, 5294, 5295, 207	2.46005	0.0220503
h_cxcr4Pathway:CXCR4 Signaling Pathway	1398, 2770, 6387, 3265, 2782, 9564, 5295, 5594	2.64228	0.0234719
h_gcrpathway:Corticosteroids and cardioprotection	2782, 805, 2908, 808, 5294, 5295, 207	2.92041	0.024054
h_tnfr1Pathway:TNFR1 Signaling Pathway	4214, 7124, 5058, 6885, 9731, 5925, 84823, 142, 4001	2.37805	0.0269201
h_longevityPathway:The IGF-1 Receptor and Longevity	3480, 3265, 6648, 5294, 5295, 207	3.17073	0.0309213
h_fmlpPathway:fMLP induced chemokine gene expression in HMC-1 cells	3265, 2782, 805, 2357, 4214, 2002, 808, 4773, 5058, 5594	2.14239	0.0343807
h_fasPathway:FAS signaling pathway ( CD95 )	4214, 356, 5058, 6885, 9731, 5925, 84823, 142, 4001	2.22942	0.0388028
h_btg2Pathway:BTG family proteins and cell cycle regulation	595, 694, 2246, 5925, 8208	3.6031	0.0389669
h_at1rPathway:Angiotensin II mediated activation of JNK Pathway via Pyk2 dependent signaling	4209, 3265, 805, 4214, 1956, 2002, 808, 5058, 5594	2.16186	0.0458874
h_pyk2Pathway:Links between Pyk2 and Map Kinases	3265, 1399, 805, 4214, 808, 9564, 5058, 5594	2.26481	0.0519798
h_gleevecPathway:Inhibition of Cellular Proliferation by Gleevec	3265, 1399, 4214, 5294, 5295, 207, 4609	2.41251	0.0583883
h_rac1Pathway:Rac 1 cell motility signaling pathway	4633, 3984, 5156, 4214, 5058, 5294, 5295	2.41251	0.0583883
h_pmlPathway:Regulation of transcriptional activity by PML	5077, 3265, 356, 7341, 7124, 5925	2.64228	0.0645732
h_ptenPathway:PTEN dependent cell cycle arrest and apoptosis	5728, 356, 9564, 5295, 207, 5594	2.64228	0.0645732
h_rbPathway:RB Tumor Suppressor/Checkpoint Signaling in response to DNA damage	993, 1111, 1019, 7465, 5925	3.04878	0.0690858
h_eif4Pathway:Regulation of eIF4e and p70 S6 Kinase	5728, 3667, 1978, 5295, 207, 5594, 2475	2.31199	0.0700272
h_nthiPathway:NFkB activation by Nontypeable Hemophilus influenzae	1843, 2908, 7124, 4088, 4089, 7048, 6885	2.31199	0.0700272
h_g2Pathway:Cell Cycle: G2/M Checkpoint	11200, 993, 1111, 891, 4193, 7465, 1026	2.21951	0.0829106
h_tffPathway:Trefoil Factors Initiate Mucosal Healing	54205, 3265, 1956, 5294, 5295, 207, 5594	2.13415	0.0970221
h_mtorPathway:mTOR Signaling Pathway	5728, 5515, 1978, 5295, 207, 6194, 2475	2.13415	0.0970221
