# Supplementary material for: MicroRNA expression in serum samples of sulfur mustard veterans as a diagnostic gateway to improve care
Source: PLoS One. 2018 Mar 22;13(3):e0194530. doi: 10.1371/journal.pone.0194530 (PMC5864010; doi:10.1371/journal.pone.0194530)
Supplement: S3 Table — (XLSX) [file pone.0194530.s008.xlsx]

## Sheet: pathway
Supplementary Information	Table S3. The affected cellular pathways influenced by 29 altered microRNAs in serum samples of SMVs, normal to severe comparison, BIOCARTA analysis.
DAVID	https://david.ncifcrf.gov/
Each block is preceded by the number of miR candidates which forms the basis of this target gene list, see Figure 4 B
gene ids here are ENTREZ ids - can be translated e.g. by DAVID tools to gene symbols
set size of '29' microRNA candidates
BIOCARTA Term	Genes ID (ENTREZ)	Fold Enrichment	FDR p-value
h_tnfr1Pathway:TNFR1 Signaling Pathway	9530, 5599, 4214, 7124, 5058, 6885, 9731, 836, 4000, 4001, 835, 1676, 1677, 7186, 84823, 142	2.52672	0.000363164
h_tgfbPathway:TGF beta signaling pathway	7040, 2033, 4088, 4089, 324, 6498, 7048, 6885, 9372, 4092, 999, 4087	2.99217	0.000454213
h_g1Pathway:Cell Cycle: G1/S Check Point	595, 7040, 1021, 993, 7027, 472, 4088, 2932, 1017, 4089, 1027, 1026, 898, 7157, 983	2.3688	0.00137264
h_cellcyclePathway:Cyclins and Cell Cycle Regulation	595, 7027, 1017, 1027, 1026, 983, 1021, 993, 894, 5933, 891, 898, 896	2.46356	0.00225508
h_il2rbPathway:IL-2 Receptor Beta Chain in T cell Activation	3265, 596, 6464, 5478, 8651, 3716, 207, 6198, 1399, 2885, 3667, 6777, 9021, 2353, 22806, 4609, 5594	2.06511	0.0033269
h_mapkPathway:MAPKinase Signaling Pathway	4149, 4209, 3265, 5599, 1432, 8550, 6464, 2872, 7040, 7186, 4214, 673, 9252, 4215, 4293, 5058, 6885, 1326, 1385, 6667, 6197, 6198, 2885, 5597, 4790, 2353, 5598, 5879, 4609, 5594	1.63366	0.00419979
h_nfatPathway:NFAT and Hypertrophy of the heart (Transcription in the broken heart)	811, 3265, 2147, 5599, 805, 58, 9421, 1432, 801, 4775, 2932, 207, 5532, 1906, 4620, 6198, 5573, 808, 4773, 1482, 5594	1.8424	0.00447481
h_raccycdPathway:Influence of Ras and Rho proteins on G1 to S Transition	595, 3265, 7027, 1017, 5058, 1027, 1026, 207, 1021, 4790, 898, 5879, 5594	2.28107	0.00499535
h_pyk2Pathway:Links between Pyk2 and Map Kinases	3265, 805, 1399, 5599, 4214, 1432, 2885, 6464, 801, 808, 5058, 5879, 5594	2.1996	0.00712006
h_ctcfPathway:CTCF: First Multivalent Nuclear Factor	7040, 5728, 6198, 5515, 4089, 7049, 4193, 7048, 1027, 7157, 4086, 4609	2.27405	0.00783092
h_p38mapkPathway:p38 MAPK Signaling Pathway	4209, 4149, 3265, 1432, 9252, 4214, 8550, 6464, 4293, 6885, 1385, 7040, 7186, 2885, 5879, 4609	1.89504	0.0117304
h_igf1mtorPathway:Skeletal muscle hypertrophy is regulated via AKT/mTOR pathway	3480, 5728, 6198, 5515, 2932, 1978, 5170, 8893, 3636, 207	2.3688	0.0134373
h_p53Pathway:p53 Signaling Pathway	595, 596, 472, 581, 1017, 4193, 1026, 898, 7157	2.50815	0.0144157
h_bcrPathway:BCR Signaling Pathway	3265, 5599, 805, 1432, 4214, 6464, 801, 4775, 5532, 2885, 808, 4773, 2353, 5879	1.95078	0.0155638
h_caspasePathway:Caspase Cascade in Apoptosis	54205, 1676, 1677, 331, 9731, 84823, 142, 836, 4000, 4001, 835	2.1714	0.0172084
h_longevityPathway:The IGF-1 Receptor and Longevity	3480, 3265, 6647, 6648, 6464, 2309, 847, 207	2.52672	0.023115
h_g2Pathway:Cell Cycle: G2/M Checkpoint	10971, 994, 993, 2033, 472, 891, 4193, 7465, 1026, 7157, 983	2.08455	0.0234601
h_mitochondriaPathway:Role of Mitochondria in Apoptotic Signaling	56616, 54205, 1676, 1677, 596, 638, 581, 331, 9731, 836	2.15346	0.0267141
h_malPathway:Role of MAL in Rho-Mediated Activation of SRF	3984, 6722, 3265, 5599, 1729, 58, 4214, 5879, 5594	2.24413	0.0302267
h_fmlpPathway:fMLP induced chemokine gene expression in HMC-1 cells	3265, 805, 2357, 4214, 1432, 801, 4775, 808, 5058, 4773, 4790, 5879, 5532, 5594	1.79261	0.0323574
h_EfpPathway:Estrogen-responsive protein Efp controls cell cycle and breast tumors growth	64750, 1021, 7706, 1017, 891, 2099, 7157, 983	2.3688	0.0338572
h_ptdinsPathway:Phosphoinositides and their downstream targets.	6198, 182, 7410, 375, 160, 2932, 5170, 5214, 5879, 207	2.05983	0.0359939
h_rbPathway:RB Tumor Suppressor/Checkpoint Signaling in response to DNA damage	994, 993, 472, 1017, 7465, 7157, 983	2.55102	0.0372749
H_gsk3Pathway:Inactivation of Gsk3 by AKT causes accumulation of b-catenin in Alveolar Macrophages	595, 5515, 7099, 51176, 2932, 5170, 324, 4790, 5610, 207, 1499	1.93014	0.0405828
h_nthiPathway:NFkB activation by Nontypeable Hemophilus influenzae	1843, 1432, 2033, 2908, 7124, 4088, 4089, 7048, 6885, 4790	1.974	0.0472652
h_il6Pathway:IL 6 signaling pathway	1457, 6722, 1051, 3265, 2885, 6464, 2353, 3716, 3569	2.0304	0.0550561
h_igf1Pathway:IGF-1 Signaling Pathway	1457, 3480, 6722, 3265, 5599, 2885, 6464, 3667, 2353	2.0304	0.0550561
h_fasPathway:FAS signaling pathway ( CD95 )	1676, 5599, 1677, 4214, 5058, 6885, 9731, 84823, 142, 836, 4000, 4001	1.7766	0.0551034
h_il4Pathway:IL 4 signaling pathway	6198, 2885, 6464, 3667, 3716, 207	2.58415	0.0605746
h_erk5Pathway:Role of Erk5 in Neuronal Survival	4209, 3265, 2885, 6464, 5598, 1385, 207, 5594	2.1056	0.0641168
h_telPathway:Telomeres, Telomerase, Cellular Aging, and Immortality	3480, 596, 3320, 5515, 3845, 207, 7157, 4609	2.1056	0.0641168
h_ptenPathway:PTEN dependent cell cycle arrest and apoptosis	5728, 2885, 6464, 2309, 5170, 1027, 207, 5594	2.1056	0.0641168
h_mta3Pathway:Downregulated of MTA-3 in ER-negative Breast Tumors	5174, 226, 9687, 2099, 6591, 6615, 57504, 999	2.1056	0.0641168
h_at1rPathway:Angiotensin II mediated activation of JNK Pathway via Pyk2 dependent signaling	4209, 3265, 5599, 805, 2885, 4214, 6464, 801, 808, 5058, 5879, 5594	1.72277	0.0676815
h_alkPathway:ALK in cardiac myocytes	659, 90, 2932, 324, 6885, 1499, 27302, 7040, 7049, 4089, 7048, 1482, 4086	1.66457	0.0697282
h_chemicalPathway:Apoptotic Signaling in Response to DNA Damage	54205, 596, 472, 581, 7094, 207, 7157, 142, 836	1.93811	0.0712516
h_hivnefPathway:HIV-I Nef: negative effector of Fas and TNF	9530, 596, 5599, 4214, 7124, 4193, 331, 9731, 836, 4000, 835, 4001, 1676, 54205, 1677, 7186, 4790, 84823, 142	1.47565	0.0715569
h_bcellsurvivalPathway:B Cell Survival Pathway	51341, 332, 331, 2353, 207, 3727, 836	2.21088	0.0745883
h_vipPathway:Neuropeptides VIP and PACAP inhibit the apoptosis of activated T cells	805, 5573, 4214, 801, 808, 4773, 4790, 5532, 4609, 1960	1.82216	0.076249
h_p53hypoxiaPathway:Hypoxia and p53 in the Cardiovascular system	5599, 3320, 2274, 2033, 472, 581, 4193, 1026, 207, 7157	1.82216	0.076249
h_calcineurinPathway:Effects of calcineurin in Keratinocyte Differentiation	805, 4775, 801, 808, 4773, 6667, 1026, 5532	1.99478	0.0838861
h_gleevecPathway:Inhibition of Cellular Proliferation by Gleevec	3265, 1399, 5599, 2885, 4214, 6777, 2353, 207, 4609	1.85385	0.0900557
h_rac1Pathway:Rac 1 cell motility signaling pathway	3984, 6198, 4660, 4638, 5156, 4214, 8936, 5058, 5879	1.85385	0.0900557
h_fcer1Pathway:Fc Epsilon Receptor I Signaling in Mast Cells	3265, 5599, 805, 2885, 4214, 6464, 4775, 801, 808, 4773, 2353, 5532, 5594	1.5792	0.0986236
h_ndkDynaminPathway:Endocytotic role of NDK, Phosphins and Dynamin	8871, 8301, 805, 160, 801, 808, 5532	2.0727	0.0990269
h_pitx2Pathway:Multi-step Regulation of Transcription by Pitx2	51176, 2033, 2932, 5308, 324, 8295, 1499	2.0727	0.0990269
h_ephA4Pathway:Eph Kinases and ephrins support platelet aggregation	5908, 58, 2043, 2047, 3897	2.63201	0.0995084
H_cdc25Pathway:cdc25 and chk1 Regulatory Pathway in response to DNA damage	994, 993, 472, 7465, 983	2.63201	0.0995084
