# Supplementary material for: MicroRNA expression in serum samples of sulfur mustard veterans as a diagnostic gateway to improve care
Source: PLoS One. 2018 Mar 22;13(3):e0194530. doi: 10.1371/journal.pone.0194530 (PMC5864010; doi:10.1371/journal.pone.0194530)
Supplement: S4 Table — (XLSX) [file pone.0194530.s009.xlsx]

## Sheet: pathway
Supplementary Information	Table S4. The affected cellular pathways influenced by 9 altered microRNAs in serum samples of SMVs, mild to severe intersection, BIOCARTA analysis.
DAVID	https://david.ncifcrf.gov/
Each block is preceded by the number of miR candidates which forms the basis of this target gene list, see Figure 4 B
gene ids here are ENTREZ ids - can be translated e.g. by DAVID tools to gene symbols
'9' miR candidate set size
h_telPathway:Telomeres, Telomerase, Cellular Aging, and Immortality	3480, 596, 5515, 3845, 207, 4609	5.31046	0.00375951
h_raccycdPathway:Influence of Ras and Rho proteins on G1 to S Transition	595, 3265, 5058, 1026, 898, 207, 5594	4.13036	0.00504608
h_igf1mtorPathway:Skeletal muscle hypertrophy is regulated via AKT/mTOR pathway	3480, 5728, 5515, 1978, 3636, 207	4.77941	0.00615696
h_erkPathway:Erk1/Erk2 Mapk Signaling pathway	2872, 3480, 3265, 5156, 5515, 4609, 5594	3.71732	0.00869216
h_tnfr1Pathway:TNFR1 Signaling Pathway	1677, 7124, 5058, 6885, 9731, 84823, 4001	3.71732	0.00869216
h_mitochondriaPathway:Role of Mitochondria in Apoptotic Signaling	56616, 54205, 1677, 596, 331, 9731	4.34492	0.00946723
h_caspasePathway:Caspase Cascade in Apoptosis	54205, 1677, 331, 9731, 84823, 4001	3.98284	0.0138368
h_mapkPathway:MAPKinase Signaling Pathway	2872, 4209, 3265, 673, 8550, 5597, 5058, 6885, 5598, 6667, 4609, 5594	2.19743	0.0161101
h_p53Pathway:p53 Signaling Pathway	595, 596, 4193, 1026, 898	4.6857	0.0178595
h_metPathway:Signaling of Hepatocyte Growth Factor Receptor	1398, 5728, 3265, 1399, 58, 5058, 5594	3.09777	0.0210545
h_erk5Pathway:Role of Erk5 in Neuronal Survival	4209, 3265, 5598, 207, 5594	4.42538	0.021888
h_hdacPathway:Control of skeletal myogenesis by HDAC & calcium/calmodulin-dependent kinase (CaMK)	3480, 4209, 808, 4773, 5598, 207	3.29615	0.0302023
h_il2rbPathway:IL-2 Receptor Beta Chain in T cell Activation	3265, 1399, 596, 22806, 207, 4609, 5594	2.85948	0.030327
h_hivnefPathway:HIV-I Nef: negative effector of Fas and TNF	54205, 1677, 596, 7124, 4193, 331, 9731, 84823, 4001	2.35053	0.0317285
h_fasPathway:FAS signaling pathway ( CD95 )	1677, 5058, 6885, 9731, 84823, 4001	2.98713	0.0442031
h_nfatPathway:NFAT and Hypertrophy of the heart (Transcription in the broken heart)	3265, 58, 9421, 808, 4773, 207, 1906, 5594	2.3602	0.0460002
h_nthiPathway:NFkB activation by Nontypeable Hemophilus influenzae	1843, 2908, 7124, 4088, 6885	3.31904	0.0571396
h_longevityPathway:The IGF-1 Receptor and Longevity	3480, 3265, 6648, 207	4.24837	0.0614269
h_cellcyclePathway:Cyclins and Cell Cycle Regulation	595, 993, 891, 1026, 898	3.18627	0.064888
h_g2Pathway:Cell Cycle: G2/M Checkpoint	993, 891, 4193, 7465, 1026	3.18627	0.064888
h_ctcfPathway:CTCF: First Multivalent Nuclear Factor	5728, 5515, 7049, 4193, 4609	3.18627	0.064888
h_hsp27Pathway:Stress Induction of HSP Regulation	54205, 596, 58, 7124	3.98284	0.0722957
h_fmlpPathway:fMLP induced chemokine gene expression in HMC-1 cells	3265, 2357, 808, 4773, 5058, 5594	2.58347	0.0749806
h_cdmacPathway:Cadmium induces DNA synthesis and proliferation in macrophages	3265, 7124, 4609, 5594	3.74856	0.0839607
h_pyk2Pathway:Links between Pyk2 and Map Kinases	3265, 1399, 808, 5058, 5594	2.84489	0.091223
